# Supplementary material for: Effects of High-Dose Prednisone on the Gastrointestinal Microbiota of Healthy Dogs
Source: Vet Sci. 2025 Mar 2;12(3):216. doi: 10.3390/vetsci12030216 (PMC11946374; doi:10.3390/vetsci12030216)
Supplement: Supplementary file 1 [file vetsci-12-00216-s001.zip]

Archive with 1 entries (1 files):
- vetsci-3447127-supplementary.pdf
